# Supplementary material for: Synergistic Interfacial Design of Cation Exchange Membranes via Sequential Electro-Assembly for High-Efficiency Lithium Separation
Source: Membranes (Basel). 2026 Feb 28;16(3):87. doi: 10.3390/membranes16030087 (PMC13027606; doi:10.3390/membranes16030087)
Supplement: Supplementary file 1 [file membranes-16-00087-s001.zip]

Archive with 1 entries (1 files):
- membranes-4123221-supplementary.pdf
